# Supplementary material for: Molecular Cloning and Expression Analysis of Thyrotropin-Releasing Hormone, and Its Possible Role in Gonadal Differentiation in Rice Field eel Monopterus albus
Source: Animals (Basel). 2022 Jun 30;12(13):1691. doi: 10.3390/ani12131691 (PMC9264984; doi:10.3390/ani12131691)
Supplement: Supplementary file 1 [file animals-12-01691-s001.zip]

Archive with 1 entries (1 files):
- animals-1703846-supplementary.pdf
